# Supplementary material for: Assessment of Five Pesticides as Endocrine-Disrupting Chemicals: Effects on Estrogen Receptors and Aromatase
Source: Int J Environ Res Public Health. 2022 Feb 10;19(4):1959. doi: 10.3390/ijerph19041959 (PMC8871760; doi:10.3390/ijerph19041959)
Supplement: Supplementary file 1 [file ijerph-19-01959-s001.zip]

Archive with 1 entries (1 files):
- ijerph-1556872-supplementary.pdf
